# Supplementary material for: Sustainable CO2 Capture: N,S-Codoped Porous Carbons Derived from Petroleum Coke with High Selectivity and Stability
Source: Molecules. 2025 Jan 20;30(2):426. doi: 10.3390/molecules30020426 (PMC11767474; doi:10.3390/molecules30020426)
Supplement: Supplementary file 1 [file molecules-30-00426-s001.zip]

Archive with 1 entries (1 files):
- molecules-3440163-supplementary.pdf
